# Supplementary material for: Chronic Pain in Spanish Wildland Firefighters
Source: J Clin Med. 2022 Feb 14;11(4):989. doi: 10.3390/jcm11040989 (PMC8875785; doi:10.3390/jcm11040989)
Supplement: Supplementary file 1 [file jcm-11-00989-s001.zip]

Archive with 1 entries (1 files):
- jcm-1564473-supplementary.pdf
